# Supplementary material for: A CpG Methylation Signature as a Potential Marker for Early Diagnosis of Hepatocellular Carcinoma From HBV-Related Liver Disease Using Multiplex Bisulfite Sequencing
Source: Front Oncol. 2021 Oct 20;11:756326. doi: 10.3389/fonc.2021.756326 (PMC8564137; doi:10.3389/fonc.2021.756326)
Supplement: Supplementary file 3 [file Table_2.xlsx]

## Sheet: Supplementary Table 2 Thirty-four CpG sites in this study
Supplementary Table 2. Thirty-four CpG sites in this study
CG	CHR	MAPINFO	Strand	Type	gene	feature	cgi
cg01620164	2	164590272	R	I	FIGN	Body	shelf
cg02185248	17	78748494	R	II	RPTOR	Body	opensea
cg02243522	8	129061054	F	II	MIR1207	TSS1500	opensea
cg03734874	14	105071382	F	II	TMEM179	TSS1500	island
cg04115680	7	75889229	R	I	SRRM3	Body	island
cg04398282	4	68424256	F	II	STAP1	TSS200	opensea
cg04484415	16	58534708	R	II	NDRG4	Body	shore
cg04749631	6	83904091	R	II	PGM3	TSS1500	shore
cg04998202	1	61545546	R	II	NFIA	Body	shelf
cg05166871	17	46233714	R	II	SKAP1	Body	opensea
cg05213896	19	50393653	R	I	IL4I1	Body	island
cg05702218	1	174843909	F	II	RABGAP1L	TSS1500	opensea
cg05891094	14	106144565	R	II		IGR	shore
cg07721852	11	118576628	F	II		IGR	opensea
cg09404516	2	54832147	F	II	SPTBN1	Body	opensea
cg09470983	3	195805948	F	I	TFRC	5'UTR	shelf
cg09778596	2	162282922	R	II		IGR	shore
cg11783901	17	47102000	F	II	IGF2BP1	Body	opensea
cg12467404	1	207496045	R	II	CD55	Body	shore
cg14171514	11	62308492	F	I	AHNAK	5'UTR	opensea
cg14279856	6	30851086	R	II	DDR1	TSS1500	shore
cg15462501	22	40437196	F	II		IGR	shelf
cg15747825	6	28565626	R	II		IGR	opensea
cg17588578	5	140723583	F	II	PCDHGA2	Body	island
cg18087306	19	2446487	F	I	LMNB2	Body	shore
cg18772205	3	183236384	F	II	KLHL6	Body	opensea
cg20253872	1	110166571	F	II	AMPD2	Body	shelf
cg20445774	6	33400021	F	II	SYNGAP1	Body	shelf
cg21183256	8	73163868	R	I		IGR	island
cg21402921	15	27112305	R	I	GABRA5	1stExon	island
cg22632947	17	64787784	F	II	PRKCA	Body	opensea
cg25635352	3	160822720	R	II	B3GALNT1	5'UTR	island
cg27395066	17	43221220	R	I	ACBD4	3'UTR	shore
cg27616227	8	108510314	R	I	ANGPT1	TSS200	opensea
